# Supplementary material for: Informing Patient Relatives in Intensive Care Units… Face to Face or by Phone?
Source: Healthcare (Basel). 2026 Jul 7;14(13):2026. doi: 10.3390/healthcare14132026 (PMC13361816; doi:10.3390/healthcare14132026)
Supplement: Supplementary file 1 [file healthcare-14-02026-s001.zip]

Archive with 4 entries (4 files):
- Supplementary Material File S1 (SURVEY QUESTIONS).pdf
- Supplementary Material File S2 (survey screenshot).zip
- Supplementary Material File S3 (Patient Relative Answers).zip
- Supplementary Material File S4 (Sample Size and Power Analysis).pdf
